# Supplementary material for: Reliability of Obstacle-Crossing Parameters during Overground Walking in Young Adults
Source: Sensors (Basel). 2024 May 24;24(11):3387. doi: 10.3390/s24113387 (PMC11174552; doi:10.3390/s24113387)
Supplement: Supplementary file 1 [file sensors-24-03387-s001.zip]

Archive with 1 entries (1 files):
- sensors-2974225-supplementary.pdf
